# Supplementary material for: Prevalence and associated factors of occupational injuries in an industrial city in Ghana
Source: PLoS One. 2024 Mar 28;19(3):e0301339. doi: 10.1371/journal.pone.0301339 (PMC10977681; doi:10.1371/journal.pone.0301339)
Supplement: S1 Dataset — (XLS) [file pone.0301339.s003.xls]

## Sheet: Sheet1
Age	Gender	MaritalStatus	Educationlevel	Religion	Engagement	Earning	Industry	Activity	HealthSafetytraining	frequencyofsafetytraining	workhours	INJURY	numberoftimesinjured	Injurytype	Injurysource	causeofinjury	Injuryreport	HealthSafetydepartment	SatisfactionwithHSE	workhours_2	ocuinjury	Age_cat	PPEUSAGE	frequencyofPPEUsag
34	1	2	3	1	1	3	3	6	1	2		1	2	7	6	5	1	1	2		1	2	2
23	1	1	1	1	2	2	4	4	2			1	1	3	5	1	1	0	2		1	1	2
30	1	2	2	1	1	2	7	9	1	1		1	2	1	3	2	1	0	2		1	2	1	1
28	1	1	2	1	1	2	2	2	2			1	1	4	1	5	1	1	2		1	1	2
31	1	2	3	1	1	3	7	12	2			0						0	2		0	2	2
33	0	2	2	2	2	1	1	14	2			1	1	7	6	2	0	0	2		1	2	1	2
42	0	2	3	1	2	3	8	14	1	2		1	1	1	3	5	1	1	2		1	3	2
30	1	1	3	2	1	2	7	14	2		2	1	2	1	3	2	1	0	2	-1.29601	1	2	2
28	1	1	2	1	2	2	4	2	1	1	3	1	1	4	1	5	1	1	2	-1.29601	1	1	2
36	0	2	3	2	1	3	7	12	2			0						0	2		0	2	2
29	0	1	2	2	1	1	5	14	2			1	1	7	6	2	0	0	2		1	1	1	1
39	1	2	3	1	1	3	4	12	1	1		0						1	2		0	2	2
35	1	2	3	1	1	2	6	12	2			0						1	2		0	2	1	1
40	1	2	3	2	2	4	2	14	1	1		1	1	2	3	5	0	1	2		1	3	2
27	1	1	3	1	1	3	8	6	1	2	3	1	2	7	6	5	1	1	2	-1.29601	1	1	2
48	1	2	3	1	1	4	8	12	1	2		0						1	1		0	3	2
28	1	2	1	2	2	2	4	4	2		3	1	2	2	1	1	0	2	2	-1.29601	1	1	2
28	1	1	1	1	2	2	4	4	2		3	1	1	4	1	1	1	2	2	-1.29601	1	1	2
32	0	2	3	1	1	3	7	14	1	1	2	1	1	2	3	5	1	0	1	0.768008	1	2	2
41	1	2	2	1	2	3	2	2	1	1		1	1	4	7	4	1	1	2		1	3	2
27	0	2	1	2	1	1	3	1	1	1	3	1	1	1	3	2	1	2	2	-1.29601	1	1	2
35	1	2	2	1	1	2	4	8	1	2	3	1	2	2	7	5	1	1	2	0.768008	1	2	2
25	1	1	1	2	2	2	4	4	2		3	1	1	4	1	1	1	2	2	-1.29601	1	1	2
31	0	2	3	1	1	3	9	14	2			1	1	2	3	5	1	0	2		1	2	1	2
31	1	2	1	2	1	3	3	2	1	1		1	1	4	7	4	1	1	2		1	2	2
29	0	2	1	1	1	1	1	1	1	1	3	1	1	1	3	2	1	2	2	-1.29601	1	1	2
36	1	2	2	1	1	2	4	8	1	2	3	1	2	2	7	5	1	1	2	0.768008	1	2	2
29	1	1	3	1	1	2	9	12	2			0						1	2		0	1	1	1
33	1	1	3	2	2	4	2	14	1	1		1	1	2	3	5	0	1	2		1	2	2
29	1	2	3	1	1	2	7	6	1	2	3	1	2	7	6	5	1	1	2	-1.29601	1	1	2
32	1	1	3	1	1	2	3	6	1	2		1	2	7	6	5	1	1	2		1	2	2
27	1	2	1	2	1	2	1	4	2			1	1	3	5	1	1	0	2		1	1	2
30	1	2	2	1	1	2	8	9	1	1		1	2	1	3	2	1	0	2		1	2	1	1
28	1	1	2	2	1	2	1	2	2			1	1	4	1	5	1	1	2		1	1	2
34	0	2	3	1	1	2	9	12	2			0						0	2		0	2	2
30	0	2	2	1	2	1	7	14	2			1	1	7	6	2	0	0	2		1	2	1	2
41	1	2	3	1	2	3	8	14	1	2		1	1	1	3	5	1	1	2		1	3	2
30	1	2	3	1	1	2	7	14	2		2	1	2	1	3	2	1	0	2	-1.29601	1	2	2
31	1	2	2	2	2	2	4	2	1	1	3	1	1	4	1	5	1	1	2	-1.29601	1	2	2
38	0	2	3	1	1	3	8	12	1	1		0						0	2		0	2	2
29	0	2	2	1	1	2	5	10	2			1	1	7	6	2	0	0	2		1	1	1	1
40	1	2	3	1	1	3	4	12	1	1		0						1	2		0	3	2
35	1	2	3	1	1	2	6	12	2			0						1	2		0	2	1	2
36	1	2	3	1	2	3	2	14	1	1		1	1	2	3	5	0	1	2		1	2	2
25	1	1	3	1	1	3	8	6	1	2	3	1	2	7	6	5	1	1	2	-1.29601	1	1	2
26	1	1	2	2	1	2	4	5	2			1	2	1	3	1	1	0	2		1	1	2
31	1	1	3	2	1	3	8	14	1	1		0						1	2		0	2	2
33	0	2	3	1	1	2	5	14	2			0						0	2		0	2	1	1
28	0	1	3	1	1	4	7	14	2		2	0						0	2	0.768008	0	1	2
37	1	2	2	2	1	2	2	2	2			1	1	4	7	1	1	1	2		1	2	2
39	0	2	1	1	2	1	8	1	2		3	1	1	1	3	1	0	1	2	-1.29601	1	2	2
30	1	2	3	1	1	4	4	14	1	2	2	1	1	1	3	3	1	1	2	0.768008	1	2	2
39	1	1	3	1	1	3	7	6	2		2	1	1	1	3	4	1	0	2	0.768008	1	2	2
48	1	2	3	2	1	3	4	14	1	1		0						1	1		0	3	2
43	1	2	3	2	1	3	4	14	1	1		1	1	2	5	1	0	1	2		1	3	2
33	0	2	1	1	1	1	3	1	2		3	1	1	1	3	1	0	1	2	-1.29601	1	2	2
30	1	1	3	1	1	4	4	14	1	2	2	1	1	1	3	3	1	1	2	0.768008	1	2	2
39	1	2	3	1	1	2	7	6	2		2	1	1	1	3	4	1	0	2	0.768008	1	2	2
44	1	2	3	1	1	3	4	14	1	1		0						1	1		0	3	2
37	1	2	3	1	1	3	4	14	1	1		1	1	2	5	1	0	1	2		1	2	2
27	1	1	3	2	1	3	9	14	2			0						0	2		0	1	1	1
31	1	2	2	1	1	2	3	5	2			1	2	2	3	1	1	2	2		1	2	2
29	1	2	1	2	2	2	4	4	2			1	1	1	1	4	0	2	2		1	1	2
30	1	1	2	1	1	2	8	9	1	1		1	1	1	3	2	1	0	2		1	2	2
32	1	2	3	1	1	3	7	12	2			0						0	2		0	2	1	2
28	1	2	2	1	1	2	2	2	1	2		1	1	4	7	3	1	1	2		1	1	2
36	0	2	2	1	2	2	3	14	2			1	1	7	6	1	0	0	2		1	2	1	2
41	0	2	3	1	1	3	4	12	1	2		0						1	2		0	3	2
45	1	2	3	1	1	4	8	12	1	2		0						1	1		0	3	2
38	1	2	3	2	1	3	1	12	1	2		0						1	1		0	2	2
29	1	1	2	1	1	2	4	5	2			1	2	1	3	1	1	0	2		1	1	2
33	0	2	3	2	1	3	7	6	2		2	1	1	2	3	2	1	0	2	0.768008	1	2	2
35	1	2	3	1	1	3	8	6	1	1	3	1	1	7	6	3	1	1	2	0.768008	1	2	2
31	0	2	3	1	1	2	5	14	2			0						0	2		0	2	1	1
42	1	2	3	1	2	4	7	14	1	1	2	0						1	1	0.768008	0	3	2
38	1	2	2	2	2	2	2	2	1	2		1	2	2	2	3	1	1	2		1	2	2
29	1	1	1	2	1	1	8	1	1	1	3	1	1	1	3	1	1	1	2	-1.29601	1	1	2
25	1	1	1	1	1	1	3	1	2		3	1	1	1	3	1	1	0	2	-1.29601	1	1	2
39	1	2	3	2	1	3	9	12	2			0						1	2		0	2	1	1
41	0	2	3	1	1	3	6	12	2			0						1	2		0	3	1	2
40	1	2	3	1	2	4	2	14	1	1		1	1	2	3	5	0	1	2		1	3	2
27	1	2	3	2	1	3	7	6	1	2	3	1	2	7	6	5	1	1	2	-1.29601	1	1	2
46	1	2	3	1	1	4	8	12	1	2		0						1	1		0	3	2
28	1	2	1	2	2	2	1	4	2		3	1	2	2	1	1	0	2	2	-1.29601	1	1	2
26	1	1	1	1	2	2	4	4	2		3	1	1	4	1	1	1	2	2	-1.29601	1	1	2
33	0	2	3	1	1	3	7	14	1	1	2	1	1	2	3	5	1	0	1	0.768008	1	2	2
40	1	2	2	2	2	3	2	2	1	1		1	1	4	7	4	1	1	2		1	3	2
23	0	2	1	2	1	1	3	1	1	1	3	1	1	1	3	2	1	2	2	-1.29601	1	1	2
36	1	2	2	1	1	2	4	8	1	2	3	1	2	2	7	5	1	1	2	0.768008	1	2	2
27	1	2	1	2	2	2	4	4	2		3	1	1	4	1	1	1	2	2	-1.29601	1	1	2
37	1	2	2	1	1	3	4	13	1	2	3	1	1	2	2	1	1	1	1	0.768008	1	2	2
50	1	2	1	2	1	2	3	7	2		2	1	1	3	4	1	1	1	2	-1.29601	1	3	2
31	0	1	3	1	1	3	7	6	2		2	1	1	1	3	4	1	0	2	0.768008	1	2	2
21	1	1	1	2	1	1	4	4	2			1	3	1	3	2	0	2	2		1	1	2
44	1	2	1	2	1	1	3	13	2		3	1	1	2	1	1	1	0	2	-1.29601	1	3	2
42	1	2	2	1	1	2	4	8	1	2	3	1	1	1	7	3	1	1	2	0.768008	1	3	2
36	0	2	3	2	1	3	9	12	2			0						1	2		0	2	1	1
29	1	1	2	1	1	2	7	9	1	1		1	1	1	3	2	1	0	2		1	1	2
32	0	2	3	1	1	3	8	12	2			0						0	2		0	2	1	1
28	1	1	2	1	2	2	2	2	1	2		1	1	4	7	3	1	1	2		1	1	2
22	0	1	3	1	1	2	5	11	2		3	1	1	2	3	5	1	2	2	0.768008	1	1	2
40	1	2	3	2	1	3	4	12	1	2		1	1	3	4	3	1	1	2		1	3	2
40	1	2	3	1	1	3	8	12	1	2		1	1	3	4	3	1	1	2		1	3	2
23	1	1	2	1	1	1	3	9	1	1		0						1	2		0	1	2
36	1	2	2	1	1	2	3	8	1	2	2	1	1	7	6	3	0	1	2	-1.29601	1	2	1	2
26	1	1	3	1	1	3	4	11	1	2		1	2	2	4	4	1	1	1		1	1	2
39	0	2	2	1	1	2	5	11	1	1	2	0						0	2	0.768008	0	2	2
36	0	2	3	1	1	3	6	12	2			0						2	2		0	2	1	2
21	1	1	1	1	2	1	1	4	2		3	1	2	1	3	3	0	2	2	-1.29601	1	1	2
38	1	2	2	1	2	2	2	2	1	4		1	1	2	3	3	0	1	2		1	2	2
35	1	2	2	1	1	2	3	5	2			1	2	1	3	1	1	0	2		1	2	2
32	1	2	3	2	1	3	8	14	1	1		0						1	2		0	2	2
38	0	2	3	1	1	2	6	14	2			0						0	2		0	2	1	1
27	1	1	3	1	1	4	7	14	2		2	0						0	2	0.768008	0	1	2
40	1	2	2	1	1	2	2	2	2			1	1	4	7	1	1	1	2		1	3	2
33	0	2	1	1	2	1	8	1	2		3	1	1	1	3	1	0	1	2	-1.29601	1	2	2
21	1	1	1	2	1	1	2	8	2			1	4	2	7	3	1	2	2		1	1	1	1
38	1	2	1	1	1	2	1	5	1	1		1	2	1	3	3	1	1	2		1	2	2
21	1	1	1	1	2	1	4	4	2			1	3	1	3	2	0	2	2		1	1	2
42	1	2	1	2	1	2	9	13	2		3	1	2	2	7	1	1	0	2	-1.29601	1	3	1	2
33	0	1	3	1	1	2	9	14	1	1		0						0	2		0	2	1	1
24	0	1	3	2	1	2	7	6	2		2	1	1	3	2	2	0	0	2	0.768008	1	1	2
37	1	2	2	2	2	3	3	2	2			1	1	4	7	1	1	1	2		1	2	2
29	0	2	3	1	1	3	3	6	1	1		1	1	5	6	2	1	1	2		1	1	2
35	1	2	3	1	2	4	7	14	1	4	2	0						1	1	0.768008	0	2	2
21	1	1	2	1	1	1	3	1	1	1	2	1	1	1	3	1	1	1	2	-1.29601	1	1	2
26	0	1	3	1	1	2	4	12	1	2		0						1	1		0	1	2
32	1	2	1	1	1	1	2	5	1	1		0						2	1		0	2	2
26	1	1	3	1	2	4	7	14	1	5	1	0						2	1	0.768008	0	1	2
48	1	2	1	2	1	2	3	7	2		2	1	1	3	4	1	1	1	2	-1.29601	1	3	2
25	1	1	2	1	2	1	2	8	1	1	3	0						2	1	0.768008	0	1	2
36	1	2	3	1	1	3	8	6	1	1	3	1	2	1	3	3	1	1	2	0.768008	1	2	2
31	1	2	3	1	1	2	9	14	2			0						0	2		0	2	1	2
28	1	1	3	1	1	2	7	6	2		2	1	1	1	3	2	1	0	2	0.768008	1	1	2
24	1	1	2	1	1	2	6	11	2		3	1	1	2	3	5	1	2	2	0.768008	1	1	2
42	1	2	3	1	1	3	1	12	1	2		1	1	3	4	3	1	1	2		1	3	2
40	0	2	3	2	1	3	8	12	1	2		1	1	3	4	3	1	1	2		1	3	2
27	1	2	2	1	1	2	7	9	1	1		0						1	2		0	1	2
35	1	2	2	2	1	2	4	8	1	2	2	1	1	7	6	3	0	1	2	-1.29601	1	2	1	2
28	1	1	3	1	1	3	4	14	1	2		1	2	2	4	4	1	1	1		1	1	2
38	0	2	3	1	1	2	5	14	1	1	2	0						0	2	0.768008	0	2	2
34	0	2	3	1	1	3	9	12	2			0						2	2		0	2	1	2
23	1	1	1	1	2	1	8	4	2		3	1	2	1	3	3	0	2	2	-1.29601	1	1	2
38	1	2	2	2	2	3	2	2	1	4		1	1	2	3	3	0	1	2		1	2	2
41	1	2	2	1	1	2	3	5	2			1	2	1	3	1	1	0	2		1	3	2
37	1	2	3	1	1	3	4	14	1	1		0						1	2		0	2	2
37	0	2	3	1	1	2	6	14	2			0						0	2		0	2	1	2
29	1	1	3	1	1	4	7	14	2		2	0						0	2	0.768008	0	1	2
42	1	2	2	1	1	2	1	2	2			1	1	4	7	1	1	1	2		1	3	2
30	0	2	1	1	2	1	8	1	2		3	1	1	1	3	1	0	1	2	-1.29601	1	2	2
25	1	1	2	2	1	2	2	8	2			1	4	2	7	3	1	2	2		1	1	1	2
38	1	2	2	1	2	2	7	5	1	1		1	2	1	3	3	1	1	2		1	2	2
23	1	1	1	1	2	1	4	4	2			1	3	1	3	2	0	2	2		1	1	2
40	1	2	1	2	1	2	9	13	2		3	1	2	2	7	1	1	0	2	-1.29601	1	3	1	2
28	0	1	3	1	1	2	6	11	2			0						0	2		0	1	1	2
36	0	2	3	1	1	2	4	12	1	2		0						1	1		0	2	2
34	1	1	2	1	2	2	3	9	1	3		1	2	2	3	4	1	1	2		1	2	2
36	1	2	1	2	1	2	2	8	1	5		1	2	2	7	3	1	1	2		1	2	2
27	1	1	2	1	1	1	1	11	2			1	1	2	1	5	1	0	2		1	1	1	2
31	0	2	3	1	1	2	5	14	1	2	3	0						1	1	0.768008	0	2	1	2
41	1	2	3	1	1	3	9	12	2		3	0						0	2	0.768008	0	3	1	2
35	1	2	1	1	1	2	9	8	2		3	1	1	3	7	1	1	0	2	0.768008	1	2	1	2
24	1	1	2	1	2	1	3	1	2		3	1	1	2	1	3	1	0	2	-1.29601	1	1	2
38	1	2	2	1	1	2	7	9	1	3		1	2	2	3	4	1	1	2		1	2	2
48	1	2	1	1	1	2	7	13	2		3	1	2	2	2	5	1	0	2	0.768008	1	3	2
33	1	1	1	2	1	2	2	2	1	3	3	1	1	1	3	3	1	1	1	0.768008	1	2	2
42	1	2	2	2	1	2	1	5	1	2		1	2	1	3	3	1	1	2		1	3	2
27	1	2	1	1	1	1	2	8	2			1	3	2	7	3	1	2	2		1	1	2
22	1	1	1	1	2	1	4	4	2			1	2	1	3	2	0	2	2		1	1	2
42	1	2	1	2	1	1	9	13	2		3	1	1	2	4	5	1	0	2	0.768008	1	3	2
32	0	2	3	1	1	2	7	6	1	4	3	1	1	7	6	2	1	0	2	0.768008	1	2	2
36	1	2	2	1	1	2	4	8	1	3	3	0						1	1	0.768008	0	2	2
34	1	1	2	1	2	2	7	9	1	3		1	2	2	3	4	1	1	2		1	2	2
36	1	2	1	2	1	2	1	8	1	5		1	2	2	7	3	1	1	2		1	2	2
27	1	1	2	1	1	2	6	11	2			1	1	2	1	5	1	0	2		1	1	1	2
31	0	1	3	1	1	2	9	14	1	2	3	0						1	1	0.768008	0	2	1	1
40	1	2	3	1	1	3	9	12	2		3	0						0	2	0.768008	0	3	1	2
35	1	2	1	2	1	2	9	8	2		3	1	1	3	7	1	1	0	2	0.768008	1	2	1	2
26	1	1	2	1	2	1	8	1	2		3	1	1	2	1	3	1	0	2	-1.29601	1	1	2
35	1	2	2	1	1	2	4	9	1	3		1	2	2	3	4	1	1	2		1	2	2
25	0	1	3	1	1	2	7	6	2		3	1	1	2	3	2	0	0	2	0.768008	1	1	2
26	1	1	2	1	1	1	3	1	1	2	3	1	1	1	1	2	1	1	2	-1.29601	1	1	2
31	0	2	3	1	1	2	3	6	1	3	2	1	1	7	6	5	1	1	1	-1.29601	1	2	2
38	1	2	3	1	1	3	1	12	1	2		0						1	1		0	2	2
33	1	1	1	1	1	2	3	5	1	2		1	2	2	3	3	0	1	2		1	2	2
26	1	1	3	1	1	4	7	14	1	4	2	0						2	2	0.768008	0	1	2
35	1	2	2	1	1	2	3	8	1	2	3	0						1	1	0.768008	0	2	2
29	1	1	2	1	2	2	2	8	1	1	3	0						2	1	0.768008	0	1	2
33	1	2	3	1	1	3	8	6	1	1	3	1	2	1	3	3	1	1	2	0.768008	1	2	2
34	1	2	3	1	1	2	9	14	2			0						0	2		0	2	1	2
30	1	1	3	1	1	2	7	6	2		2	1	1	1	3	2	1	0	2	0.768008	1	2	2
34	1	1	3	2	1	3	3	6	1	2		1	2	7	6	5	1	1	2		1	2	2
23	1	1	1	1	2	2	1	4	2			1	1	3	5	1	1	0	2		1	1	2
31	1	2	2	1	1	2	7	9	1	1		1	2	1	3	2	1	0	2		1	2	1	2
28	1	1	2	1	1	2	2	2	2			1	1	4	1	5	1	1	2		1	1	2
32	1	2	3	1	1	2	7	12	2			0						0	2		0	2	2
35	0	2	2	2	2	1	1	14	2			1	1	7	6	2	0	0	2		1	2	1	2
42	0	2	3	1	1	3	8	14	1	2		1	1	1	3	5	1	1	2		1	3	2
30	1	2	3	2	1	2	7	14	2		2	1	2	1	3	2	1	0	2	-1.29601	1	2	2
28	1	1	2	2	1	2	4	2	1	1	3	1	1	4	1	5	1	1	2	-1.29601	1	1	2
32	0	2	3	1	1	2	7	12	2			0						0	2		0	2	2
26	0	1	3	1	1	1	7	11	2		2	0						0	2	-1.29601	0	1	1	2
35	1	2	3	1	1	4	7	14	2		2	0						0	2	0.768008	0	2	2
25	0	1	3	1	1	2	7	14	1	5	2	1	1	2	7	1	1	2	2	0.768008	1	1	2
33	0	2	3	1	1	1	7	14	1	3	2	0						1	1	0.768008	0	2	2
41	0	2	1	1	2	2	2	14	2			1	1	7	6	1	0	0	2		1	3	1	2
24	0	1	3	1	2	1	7	14	1	4	2	0						2	1	0.768008	0	1	2
31	0	2	2	1	1	2	4	13	2		3	1	1	3	4	3	1	0	2	0.768008	1	2	2
26	0	1	3	1	1	3	1	12	1	1		0						1	1		0	1	2
25	0	1	3	1	2	1	7	14	2		2	1	3	1	3	5	0	2	2	0.768008	1	1	2
43	1	2	1	2	1	2	8	8	1	2	2	1	1	4	7	5	1	1	1	0.768008	1	3	2
23	0	1	3	1	2	1	7	14	1	1	3	1	2	1	3	2	0	1	2	0.768008	1	1	2
30	1	1	3	1	1	3	8	6	1	1	2	1	1	7	6	3	1	1	1	0.768008	1	2	2
24	0	1	3	1	1	1	7	14	2		3	1	1	1	3	1	1	2	1	0.768008	1	1	2
49	1	3	3	1	1	3	1	12	2			0						0	2		0	3	2
25	0	2	3	1	1	1	7	14	1	5	3	0						2	2	0.768008	0	1	2
31	1	1	1	1	1	1	5	9	2			1	1	2	3	2		0	2		1	2	1	2
24	1	1	3	2	2	1	7	14	1	5	1	1	1	1	3	5	0	2	2	0.768008	1	1	2
32	1	2	1	2	1	2	4	4	2		3	1	2	1	3	1	0	1	2	-1.29601	1	2	2
28	1	1	3	1	1	2	6	14	2			0						0	2		0	1	1	2
31	1	1	2	1	1	2	3	5	2			1	2	1	3	1	0	0	2		1	2	2
42	1	2	3	2	1	3	8	14	1	2		0						1	1		0	3	2
32	0	2	3	1	1	2	5	14	2			0						0	2		0	2	1	2
32	1	2	3	1	2	4	7	14	1	4	2	0						0	2	0.768008	0	2	2
40	1	2	2	2	1	2	2	2	1	3		1	1	4	7	3	1	1	2		1	3	2
37	1	2	1	1	1	1	8	1	2		3	1	1	1	3	1	0	2	2	-1.29601	1	2	2
30	1	1	3	2	1	4	4	14	1	2	2	1	1	1	3	3	1	1	1	0.768008	1	2	2
29	1	1	3	1	1	2	7	6	2		3	1	1	2	3	5	1	0	2	0.768008	1	1	2
48	1	3	3	1	1	3	4	14	1	3		0						1	1		0	3	2
37	1	2	3	2	1	4	4	14	1	3		1	1	2	2	5	0	1	1		1	2	2
34	1	1	2	1	1	2	3	5	2			1	2	1	3	1	0	0	2		1	2	2
41	1	2	3	2	2	3	8	14	1	5		0						1	1		0	3	2
29	0	1	3	1	1	2	5	14	2			0						0	2		0	1	1	2
36	1	1	3	2	2	4	7	14	1	4	2	0						0	2	0.768008	0	2	2
41	1	2	2	1	1	2	2	2	1	3		1	1	4	7	3	1	1	2		1	3	2
22	1	1	2	1	1	1	8	1	2		3	1	1	1	3	1	0	2	2	-1.29601	1	1	2
31	1	2	3	2	1	4	4	14	1	2	2	1	1	1	3	3	1	1	1	0.768008	1	2	2
28	1	1	3	1	1	2	7	6	2		3	1	1	2	3	5	1	0	2	0.768008	1	1	2
48	1	2	3	1	1	3	4	14	1	3		0						1	1		0	3	2
36	1	2	3	2	1	4	4	14	1	3		1	1	2	2	5	0	1	1		1	2	2
42	1	2	1	2	2	2	1	5	2			1	2	7	6	2	1	0	2		1	3	1	2
28	0	2	3	1	1	3	7	14	2		2	1	1	1	3	2	1	0	2	0.768008	1	1	2
32	1	1	3	1	1	3	7	14	2		2	0						0	2	0.768008	0	2	2
26	0	1	1	1	1	1	7	7	2		2	1	1	2	4	1	0	0	2	0.768008	1	1	1	2
30	1	1	3	1	2	4	7	14	1	2	3	0						1	1	0.768008	0	2	2
37	1	2	3	1	2	2	7	12	1	4	3	1	2	1	3	2	1	2	2	-1.29601	1	2	2
30	1	1	3	1	2	1	7	6	1	1	3	1	4	1	3	2	0	1	1	0.768008	1	2	2
29	1	1	3	2	1	3	6	12	1	1		0						0	2		0	1	1	2
39	1	2	2	2	1	3	4	13	1	1	3	1	1	2	2	5	1	1	2	0.768008	1	2	2
25	0	1	2	1	1	1	3	1	2		3	1	2	2	1	5	1	0	2	-1.29601	1	1	1	2
44	1	2	1	1	1	2	1	5	2			1	2	7	6	2	1	0	2		1	3	1	2
30	0	2	3	1	1	2	7	14	2		2	1	1	1	3	2	1	0	2	0.768008	1	2	2
32	1	2	3	1	1	3	7	14	2		2	0						0	2	0.768008	0	2	2
26	0	1	1	1	1	1	1	7	2		2	1	1	2	4	1	0	0	2	0.768008	1	1	1	2
30	1	2	3	1	1	4	7	14	1	2	3	0						1	1	0.768008	0	2	2
33	1	1	3	1	1	2	7	12	1	4	3	1	2	1	3	2	1	2	2	-1.29601	1	2	2
29	1	1	3	1	2	1	8	6	1	1	3	1	4	1	3	2	0	1	1	0.768008	1	1	2
28	1	1	3	2	1	3	6	12	1	1		0						0	2		0	1	1	2
39	1	2	2	1	1	2	4	13	1	1	3	1	1	2	2	5	1	1	2	0.768008	1	2	2
26	0	1	2	1	1	1	8	1	2		3	1	2	2	1	5	1	0	2	-1.29601	1	1	1	1
27	1	1	3	1	2	3	4	14	1	3		1	2	2	4	4	1	1	1		1	1	2
38	1	2	3	1	1	2	5	14	1	1	2	0						0	2	0.768008	0	2	2
33	0	2	3	1	1	3	9	12	2			0						2	2		0	2	1	2
23	1	1	1	1	1	1	8	4	2		3	1	2	1	3	3	0	2	2	-1.29601	1	1	2
40	1	2	2	2	2	3	2	2	1	4		1	1	2	3	3	0	1	2		1	3	2
39	1	2	2	2	1	2	3	5	2			1	2	1	3	1	1	0	2		1	2	2
37	1	2	3	1	1	3	8	14	1	1		0						1	2		0	2	2
37	0	2	3	2	1	2	6	14	2			0						0	2		0	2	1	2
31	1	2	3	1	1	4	7	14	2		2	0						0	2	0.768008	0	2	2
40	1	2	2	1	1	2	1	2	2			1	1	4	7	1	1	1	2		1	3	2
23	0	1	1	1	2	1	3	1	2		3	1	1	1	3	1	0	1	2	-1.29601	1	1	2
27	1	1	2	2	1	2	2	8	2			1	4	2	7	3	1	2	2		1	1	1	2
36	1	2	2	1	1	2	7	5	1	1		1	2	1	3	3	1	1	2		1	2	2
23	1	1	1	1	2	1	1	4	2			1	3	1	3	2	0	2	2		1	1	2
47	1	2	1	2	1	1	9	13	2		3	1	2	2	7	1	1	0	2	-1.29601	1	3	1	1
28	0	2	3	1	1	2	6	11	2			0						0	2		0	1	1	2
36	0	2	3	1	1	2	7	12	1	2		0						1	1		0	2	2
34	1	2	2	2	1	2	3	9	1	3		1	2	2	3	4	1	1	2		1	2	2
36	1	2	1	1	1	2	2	8	1	5		1	2	2	7	3	1	1	2		1	2	2
28	1	1	2	1	1	1	1	11	2			1	1	2	1	5	1	0	2		1	1	1	2
31	0	1	3	1	1	2	5	14	1	2	3	0						1	1	0.768008	0	2	1	2
42	1	2	3	1	1	3	9	12	2		3	0						0	2	0.768008	0	3	1	1
35	1	2	1	1	1	1	9	8	2		3	1	1	3	7	1	1	0	2	0.768008	1	2	1	2
25	1	1	2	1	2	1	3	1	2		3	1	1	2	1	3	1	0	2	-1.29601	1	1	2
38	1	2	2	1	2	1	7	9	1	3		1	2	2	3	4	1	1	2		1	2	2
46	1	2	2	1	1	1	7	13	2		3	1	2	2	2	5	1	0	2	0.768008	1	3	2
33	1	2	1	2	1	2	1	2	1	3	3	1	1	1	3	3	1	1	1	0.768008	1	2	2
44	1	2	2	1	1	2	3	5	1	2		1	2	1	3	3	1	1	2		1	3	2
30	1	2	1	1	1	1	2	8	2			1	3	2	7	3	1	2	2		1	2	2
27	1	1	1	1	2	1	4	4	2			1	2	1	3	2	0	2	2		1	1	2
42	1	2	1	2	1	1	9	13	2		3	1	1	2	4	5	1	0	2	0.768008	1	3	2
33	0	2	3	1	1	2	7	6	1	4	3	1	1	7	6	2	1	0	2	0.768008	1	2	2
35	1	1	2	1	1	2	4	8	1	3	3	0						1	1	0.768008	0	2	2
34	1	2	2	1	1	2	3	9	1	3		1	2	2	3	4	1	1	2		1	2	2
36	1	2	1	2	1	2	6	8	1	5		1	2	2	7	3	1	1	2		1	2	2
27	1	1	2	1	1	2	9	11	2			1	1	2	1	5	1	0	2		1	1	1	2
31	0	2	3	2	1	2	9	14	1	2	3	0						1	1	0.768008	0	2	1	2
44	1	2	3	1	1	3	9	12	2		3	0						0	2	0.768008	0	3	1	2
35	1	2	2	2	1	2	3	8	2		3	1	1	3	7	1	1	0	2	0.768008	1	2	1	2
22	1	1	2	1	2	1	8	1	2		3	1	1	2	1	3	1	0	2	-1.29601	1	1	2
47	1	2	3	1	1	4	7	14	2		2	1	1	1	3	3	0	0	2	0.768008	1	3	2
39	1	2	3	1	1	4	4	6	1	2		1	1	7	6	1	1	1	2		1	2	2
41	0	3	1	1	1	1	7	7	2		3	1	2	1	3	2	1	0	2	-1.29601	1	3	1	2
42	1	2	3	1	1	4	3	12	1	1		0						1	2		0	3	2
21	1	1	1	2	2	2	4	4	2		3	1	1	4	1	3	0	0	2	-1.29601	1	1	2
33	0	2	3	1	1	3	8	6	1	1		1	1	7	6	4	1	1	2		1	2	2
33	1	2	3	1	1	3	4	14	1	1		1	1	3	2	4	1	1	2		1	2	2
27	1	1	2	2	1	1	1	4	2			1	2	2	3	2	0	0	2		1	1	2
41	1	2	3	2	1	3	2	14	1	2		0						1	2		0	3	2
32	0	2	3	1	1	2	4	11	1	2		0						1	1		0	2	2
27	0	2	3	1	1	2	7	14	2		2	1	1	1	3	1	1	0	2	0.768008	1	1	2
33	0	2	3	1	1	4	7	14	2		2	0						0	2	0.768008	0	2	2
32	0	2	2	2	1	2	6	12	2			0						0	2		0	2	1	2
45	1	3	2	1	1	2	3	1	1	1	3	1	2	8	3	5	1	1	2	-1.29601	1	3	2
39	0	2	2	2	1	2	5	11	2			0						0	2		0	2	1	1
46	1	3	3	1	1	3	1	12	1	1		0						1	1		0	3	2
43	0	2	3	1	1	4	7	14	2		2	1	1	1	3	2	1	0	2	0.768008	1	3	2
33	1	1	3	1	1	3	7	6	2		2	1	1	7	6	2	1	0	2	0.768008	1	2	2
46	1	2	2	2	2	2	6	9	2			1	1	1	3	2	0	0	2		1	3	1	2
26	0	1	3	1	1	3	1	12	2			0						0	2		0	1	2
38	1	2	3	2	1	3	4	13	1	1	3	0						0	2	0.768008	0	2	2
42	0	2	1	1	2	2	6	13	2		3	0						2	2	0.768008	0	3	1	2
28	0	1	2	1	1	1	9	10	2			0						0	2		0	1	1	2
31	1	2	3	1	1	3	7	6	1	1	2	1	1	7	6	2	1	1	1	0.768008	1	2	2
41	1	2	2	1	1	3	4	13	1	2	2	1	1	3	2	4	1	1	2	-1.29601	1	3	2
26	1	1	3	1	1	2	3	14	1	1		0						1	1		0	1	2
38	1	3	2	1	1	2	1	1	1	1	3	1	2	2	5	2	1	2	2	-1.29601	1	2	2
28	1	1	3	1	1	4	7	14	1	1	2	0						2	2	0.768008	0	1	2
35	1	1	3	1	1	3	9	14	2			0						0	2		0	2	1	2
46	1	2	3	1	1	4	4	14	1	2	2	1	1	3	4	3	1	1	1	0.768008	1	3	2
52	1	2	3	1	2	4	7	14	1	4	2	1	1	1	3	3	0	0	2	0.768008	1	3	2
39	0	2	3	1	1	3	4	6	1	2		1	1	7	6	1	1	1	2		1	2	2
41	0	2	1	1	1	1	7	7	2		3	1	2	1	3	2	1	0	2	-1.29601	1	3	2
43	1	2	3	1	1	4	3	12	1	1		0						1	2		0	3	2
27	1	1	1	2	1	2	4	4	2		3	1	1	4	1	3	0	0	2	-1.29601	1	1	2
33	0	1	3	1	1	3	8	6	1	3		1	1	7	6	4	1	1	2		1	2	2
33	1	2	3	2	1	3	4	14	1	1		1	1	3	2	4	1	1	2		1	2	2
28	1	1	2	1	1	1	1	4	2		3	1	2	2	3	2	0	0	2	-1.29601	1	1	2
42	1	2	3	2	1	3	2	14	1	2		0						1	2		0	3	2
34	0	2	3	1	1	2	4	11	1	2		0						1	1		0	2	2
27	0	1	3	1	1	2	7	14	2		2	1	1	1	3	1	1	0	2	0.768008	1	1	2
33	0	2	3	2	1	4	7	14	1	3	2	0						0	2	0.768008	0	2	2
32	0	2	2	2	1	2	6	12	2			0						0	2		0	2	1	2
40	1	2	2	1	1	2	3	1	1	2	3	1	2	8	3	5	1	1	2	-1.29601	1	3	2
39	0	2	2	2	1	2	5	11	2			0						0	2		0	2	1	2
49	1	3	3	1	1	3	1	12	1	1		0						1	1		0	3	2
42	0	2	3	1	1	4	7	14	2		2	1	1	1	3	2	1	0	2	0.768008	1	3	2
31	1	1	3	1	1	3	7	6	2		2	1	1	7	6	2	1	0	2	0.768008	1	2	2
45	1	2	2	2	2	2	6	9	2			1	1	1	3	2	0	0	2		1	3	1	2
30	0	2	3	1	1	3	1	12	2			0						0	2		0	2	2
38	1	2	3	2	1	3	4	14	1	3	3	0						0	2	0.768008	0	2	2
43	0	2	1	1	2	2	6	13	2		3	0						2	2	0.768008	0	3	1	1
26	0	1	2	1	1	1	9	10	2			0						0	2		0	1	1	2
31	1	1	3	1	1	2	7	6	1	1	2	1	1	7	6	2	1	1	1	0.768008	1	2	2
41	1	2	3	1	1	3	4	14	1	2	2	1	1	3	2	4	1	1	2	-1.29601	1	3	2
28	1	1	3	1	1	2	3	14	1	1		0						1	1		0	1	2
47	1	3	2	1	1	2	1	1	1	1	3	1	2	2	5	2	1	2	2	-1.29601	1	3	2
29	1	1	3	1	1	4	7	14	1	1	2	0						2	2	0.768008	0	1	2
33	1	1	3	1	1	2	9	14	2			0						0	2		0	2	1	2
49	1	2	3	1	1	4	4	14	1	2	2	1	1	3	4	3	1	1	1	0.768008	1	3	2
52	1	2	3	1	1	4	7	14	1	5	2	1	1	1	3	3	0	0	2	0.768008	1	3	2
37	1	2	3	1	1	3	8	6	1	3		1	1	7	6	1	1	1	2		1	2	2
45	0	3	1	1	1	1	7	7	2		3	1	2	1	3	2	1	0	2	-1.29601	1	3	2
42	0	2	3	2	1	3	3	12	1	1		0						1	2		0	3	2
24	1	1	1	2	2	1	4	4	2		3	1	1	4	1	3	0	0	2	-1.29601	1	1	2
36	0	2	3	1	1	2	7	6	1	1		1	1	7	6	4	1	1	2		1	2	2
33	1	2	3	1	1	3	4	14	1	3		1	1	3	2	4	1	1	2		1	2	2
30	1	2	2	2	1	1	1	4	2			1	2	2	3	2	0	0	2		1	2	2
29	1	1	3	1	1	3	2	14	1	2		0						1	2		0	1	2
36	0	2	3	1	1	2	1	11	1	2		0						1	1		0	2	2
29	0	2	3	1	1	2	3	14	2		2	1	1	1	3	1	1	0	2	0.768008	1	1	2
33	1	2	3	1	1	3	2	14	1	3	3	0						0	2	0.768008	0	2	2
32	0	2	2	2	1	1	9	12	2			0						0	2		0	2	1	2
53	1	3	3	1	1	4	7	14	1	3	2	1	1	2	3	5	1	1	2	0.768008	1	3	2
37	0	2	2	2	1	1	6	11	2			0						0	2		0	2	1	2
46	1	2	3	1	1	3	4	12	1	3		0						1	1		0	3	2
40	0	2	3	1	1	4	7	14	2		2	1	1	1	3	2	1	0	2	0.768008	1	3	2
39	1	2	3	1	1	2	7	6	2		2	1	1	7	6	2	1	0	2	0.768008	1	2	2
46	1	2	2	1	1	2	7	9	2			1	1	1	3	2	0	0	2		1	3	1	2
31	0	2	3	1	1	2	1	12	2			0						0	2		0	2	2
38	1	2	3	2	1	2	4	13	1	1	3	0						0	2	0.768008	0	2	2
40	0	2	1	1	2	1	9	13	2		3	0						2	2	0.768008	0	3	1	2
28	0	2	2	1	1	1	6	10	2			0						0	2		0	1	1	1
45	1	2	3	1	1	3	7	6	1	1	2	1	1	7	6	2	1	1	1	0.768008	1	3	2
41	1	2	3	1	1	2	4	13	1	2	2	1	1	3	2	4	1	1	2	-1.29601	1	3	2
36	1	2	3	1	1	2	3	14	1	1		0						1	1		0	2	2
30	1	1	2	1	1	2	1	1	1	1	3	1	2	2	5	2	1	2	2	-1.29601	1	2	2
25	1	1	3	1	1	4	7	14	1	1	2	0						2	2	0.768008	0	1	2
34	1	1	3	1	1	2	9	14	2			0						0	2		0	2	1	2
46	1	2	3	2	1	4	4	14	1	2	2	1	1	3	4	3	1	1	1	0.768008	1	3	2
29	1	2	2	1	1	2	2	2	1	2		1	1	4	7	3	1	1	2		1	1	2
23	0	1	2	1	1	1	5	11	2		3	1	1	2	3	5	1	2	2	0.768008	1	1	2
41	1	2	3	2	1	2	4	12	1	2		1	1	3	4	3	1	1	2		1	3	2
46	1	2	3	1	1	3	8	12	1	2		1	1	3	4	3	1	1	2		1	3	2
33	1	2	2	1	1	1	3	9	1	1		0						1	2		0	2	2
36	1	2	2	1	1	2	2	8	1	3	2	1	1	7	6	3	0	1	2	-1.29601	1	2	1	2
27	1	1	3	1	2	1	4	11	1	2		1	2	2	4	4	1	1	1		1	1	2
24	0	1	2	1	1	1	9	11	1	1	2	0						0	2	0.768008	0	1	2
36	0	2	3	1	1	2	6	12	2			0						2	2		0	2	1	2
26	1	1	1	1	2	1	1	4	2		3	1	2	1	3	3	0	2	2	-1.29601	1	1	2
40	1	2	2	1	2	2	2	2	1	4		1	1	2	3	3	0	1	2		1	3	2
35	1	2	3	1	1	3	3	5	2			1	2	1	3	1	1	0	2		1	2	2
32	1	1	3	2	1	3	8	14	1	1		0						1	2		0	2	2
35	0	2	3	1	1	2	6	14	2			0						0	2		0	2	1	1
26	1	1	3	1	1	4	7	14	2		2	0						0	2	0.768008	0	1	2
40	1	2	2	1	2	2	2	2	2			1	1	4	7	1	1	1	2		1	3	2
23	0	1	1	1	2	1	8	1	2		3	1	1	1	3	1	0	1	2	-1.29601	1	1	2
27	1	1	1	2	1	1	2	8	2			1	4	2	7	3	1	2	2		1	1	1	2
38	1	2	2	1	1	2	3	5	1	2		1	2	1	3	3	1	1	2		1	2	2
36	0	2	3	1	1	2	5	11	2			0						0	2		0	2	1	2
45	1	2	3	1	1	3	1	12	1	1		0						1	1		0	3	2
40	0	2	3	1	1	4	7	14	2		2	1	1	1	3	2	1	0	2	0.768008	1	3	2
32	1	1	3	1	1	3	7	6	2		2	1	1	7	6	2	1	0	2	0.768008	1	2	2
47	1	2	2	2	2	2	6	9	2			1	1	1	3	2	0	0	2		1	3	1	2
29	0	1	3	1	1	3	1	12	2			0						0	2		0	1	2
38	1	2	3	1	2	3	3	13	1	1	3	0						0	2	0.768008	0	2	2
40	0	2	1	1	2	2	6	13	2		3	0						2	2	0.768008	0	3	1	1
26	0	1	2	1	1	1	9	10	2			0						0	2		0	1	1	2
31	1	1	3	1	1	2	7	6	1	1	2	1	1	7	6	2	1	1	1	0.768008	1	2	2
42	1	2	2	2	1	3	4	13	1	2	2	1	1	3	2	4	1	1	2	-1.29601	1	3	2
26	1	1	3	2	1	2	3	14	1	1		0						1	1		0	1	2
38	1	2	2	1	1	2	1	1	1	1	3	1	2	2	5	2	1	2	2	-1.29601	1	2	2
28	1	1	3	1	1	4	7	14	1	1	2	0						2	2	0.768008	0	1	2
35	1	2	3	1	1	3	9	14	2			0						0	2		0	2	1	2
45	1	2	3	1	1	4	4	14	1	2	2	1	1	3	4	3	1	1	1	0.768008	1	3	2
52	1	3	3	1	2	4	7	14	1	4	2	1	1	1	3	3	0	0	2	0.768008	1	3	2
37	0	2	3	1	1	3	4	6	1	2		1	1	7	6	1	1	1	2		1	2	2
42	0	2	1	1	1	1	7	7	2		3	1	2	1	3	2	1	0	2	-1.29601	1	3	2
43	1	2	3	1	1	4	8	12	1	1		0						1	2		0	3	2
29	1	1	1	2	1	2	4	4	2		3	1	1	4	1	3	0	0	2	-1.29601	1	1	2
36	0	2	3	1	1	3	8	6	1	3		1	1	7	6	4	1	1	2		1	2	2
33	1	2	3	1	1	3	4	14	1	1		1	1	3	2	4	1	1	2		1	2	2
27	1	1	2	1	1	1	1	4	2		3	1	2	2	3	2	0	0	2	-1.29601	1	1	2
41	1	2	3	2	1	3	2	14	1	2		0						1	2		0	3	2
35	0	2	3	2	1	2	4	11	1	2		0						1	1		0	2	2
26	0	1	3	1	1	2	7	14	2		2	1	1	1	3	1	1	0	2	0.768008	1	1	2
34	0	2	3	1	1	4	7	14	1	3	2	0						0	2	0.768008	0	2	2
33	0	2	2	2	1	2	6	12	2			0						0	2		0	2	1	2
40	1	2	2	2	1	2	3	1	1	2	3	1	2	8	3	5	1	1	2	-1.29601	1	3	2
24	0	1	3	1	1	2	9	11	2		3	1	1	2	3	5	1	2	2	0.768008	1	1	2
40	1	2	3	1	1	3	4	12	1	2		1	1	3	4	3	1	1	2		1	3	2
40	1	2	3	2	1	2	3	12	1	2		1	1	3	4	3	1	1	2		1	3	2
27	1	1	2	1	1	1	3	9	1	1		0						1	2		0	1	2
37	1	2	2	2	1	1	3	8	1	2	2	1	1	7	6	3	0	1	2	-1.29601	1	2	1	1
28	1	1	3	1	1	2	4	11	1	2		1	2	2	4	4	1	1	1		1	1	2
35	0	2	2	1	1	1	5	11	1	1	2	0						0	2	0.768008	0	2	2
36	0	2	3	2	1	2	6	12	2			0						2	2		0	2	1	2
22	1	1	1	1	2	1	1	4	2		3	1	2	1	3	3	0	2	2	-1.29601	1	1	2
40	1	2	2	1	2	2	2	2	1	4		1	1	2	3	3	0	1	2		1	3	2
35	1	1	2	1	1	2	3	5	2			1	2	1	3	1	1	0	2		1	2	2
31	1	1	3	2	1	3	8	14	1	1		0						1	2		0	2	2
37	0	2	3	1	1	2	5	14	2			0						0	2		0	2	1	2
26	1	1	3	1	2	4	7	14	2		2	0						0	2	0.768008	0	1	2
40	1	2	2	1	2	2	2	2	2			1	1	4	7	1	1	1	2		1	3	2
30	0	2	1	1	2	1	8	1	2		3	1	1	1	3	1	0	1	2	-1.29601	1	2	2
27	1	1	1	2	1	1	2	8	2			1	4	2	7	3	1	2	2		1	1	1	2
36	1	2	1	1	1	2	1	5	1	1		1	2	1	3	3	1	1	2		1	2	2
23	1	1	1	1	2	1	4	4	2			1	3	1	3	2	0	2	2		1	1	2
44	1	2	1	2	1	1	9	13	2		3	1	2	2	7	1	1	0	2	-1.29601	1	3	1	2
